# Supplementary material for: Magnetic Immunoassay Based on Au Pt Bimetallic Nanoparticles/Carbon Nanotube Hybrids for Sensitive Detection of Tetracycline Antibiotics
Source: Biosensors (Basel). 2024 Jul 15;14(7):342. doi: 10.3390/bios14070342 (PMC11274607; doi:10.3390/bios14070342)
Supplement: Supplementary file 1 [file biosensors-14-00342-s001.zip]

Archive with 1 entries (1 files):
- biosensors-3055870-supplementary.pdf
